# Supplementary material for: IL-33 expression in response to SARS-CoV-2 correlates with seropositivity in COVID-19 convalescent individuals
Source: Nat Commun. 2021 Apr 9;12:2133. doi: 10.1038/s41467-021-22449-w (PMC8035172; doi:10.1038/s41467-021-22449-w)
Supplement: Supplementary file 3 — Source Data [file 41467_2021_22449_MOESM3_ESM.xlsx]

## Sheet: Fig. 1 & E.D.Fig. 1
Subject Nr	mSpike IgG (AUC)	mRBD IgG (AUC)	mSpike IgM (AUC)	mRBD IgM (AUC)	PCR result	Symptoms	Symptom duration (days)	Fever duration (days)	Anosmia duration (days)	Malaise duration (days)	Cough duration (days)	Cephalgia duration (days)	Muskular pain duration (days)	Dyspnea duration (days)	Pharyngitis duration (days)	Weight Loss (kg)	Age group (years)	Serology group	Time from active infection (days)
1	2626.3	3075.59	2855.56	2045.57	Positive	Yes	17	6	2	12	10	5	5	10	1	10	(40,60]	Seropositive	22
2	1862	1913.59	86.9094	49.5287	Positive	Yes	4	0	0	4	0	4	0	0	0	2	(40,60]	Seropositive	27
3	41.8041	62.3932	1.15112	2.54831	None	No	0	0	0	0	0	0	0	0	0	0	(0,20]	Seronegative	NA
4	43.3084	37.6555	9.7845	0.490059	None	No	0	0	0	0	0	0	0	0	0	0	(0,20]	Seronegative	NA
5	45.5055	42.7212	25.9481	1.07813	None	No	0	0	0	0	0	0	0	0	0	0	(0,20]	Seronegative	NA
6	2638.59	2833.7	1146.15	338.076	Positive	Yes	11	11	0	10	0	0	0	0	0	5	(40,60]	Seropositive	NA
7	555.923	571.164	78.4679	60.898	Positive	Yes	8	0	5	5	3	0	0	0	0	0	(20,40]	Seropositive	10
8	2702.48	2259.5	2572.82	1628.04	Positive	Yes	13	7	0	10	13	7	0	0	0	5	(40,60]	Seropositive	39
9	202.132	242.143	9.83247	6.63214	Negative	Yes	7	0	0	0	7	0	0	0	0	0	(0,20]	Seropositive	39
10	2221.08	2073.16	297.996	129.637	None	Yes	5	1	5	0	5	0	0	0	0	2	(40,60]	Seropositive	NA
11	45.3076	151.382	0.0239816	0.816766	None	No	0	0	0	0	0	0	0	0	0	0	(0,20]	Seronegative	NA
12	64.3688	95.7428	10.2162	5.2273	None	No	0	0	0	0	0	0	0	0	0	0	(40,60]	Seronegative	NA
13	61.5779	15.7883	22.3029	13.1663	None	Yes	14	0	0	14	0	14	0	14	0	0	(40,60]	Seronegative	NA
14	2214.01	2097.65	851.324	1025.92	None	Yes	14	NA	14	14	2	14	14	0	2	0	(20,40]	Seropositive	NA
15	1993.41	1246.68	210.223	105.787	None	Yes	6	0	6	6	3	6	6	3	3	0	(20,40]	Seropositive	NA
16	1676.26	1256.39	169.502	105.657	None	Yes	21	NA	21	10	2	10	10	0	2	0	(20,40]	Seropositive	NA
17	1237.02	1193.32	127.127	88.0147	Positive	Yes	14	4	14	4	0	0	4	0	0	0	(20,40]	Seropositive	20
18	25.0785	21.1918	40.0493	17.9688	None	No	0	0	0	0	0	0	0	0	0	0	(20,40]	Seronegative	NA
19	1310.18	1069.8	154.106	136.171	Positive	Yes	10	0	7	10	3	10	0	0	0	0	(20,40]	Seropositive	49
20	2165.86	1927.86	815.279	613.228	Positive	Yes	12	NA	5	7	12	3	3	0	0	1	(20,40]	Seropositive	49
21	16.6464	40.3572	4.74836	2.41763	None	No	0	0	0	0	0	0	0	0	0	0	(20,40]	Seronegative	NA
22	1823.59	947.466	135.256	134.342	Positive	Yes	7	0	2	0	3	NA	0	0	0	0	(20,40]	Seropositive	26
23	119.131	113.256	4.90323	4.66716	None	No	0	0	0	0	0	0	0	0	0	0	(20,40]	Seropositive	NA
24	16.494	27.2548	12.5486	4.84667	None	No	0	0	0	0	0	0	0	0	0	0	(40,60]	Seronegative	NA
25	25.7761	17.7142	7.38971	1.55572	Negative	No	0	0	0	0	0	0	0	0	0	0	(20,40]	Seronegative	12
26	1024.37	691.02	125.207	85.1059	Positive	Yes	7	0	0	0	0	7	0	0	1	0	(20,40]	Seropositive	46
27	54.8911	40.6225	2.10305	7.71876	Negative	No	0	0	0	0	0	0	0	0	0	0	(40,60]	Seronegative	5
28	2427.23	2630.81	742.038	549.468	Positive	Yes	18	12	0	18	10	12	12	0	12	5	(40,60]	Seropositive	36
29	34.9246	41.9347	0.569333	2.33358	None	No	0	0	0	0	0	0	0	0	0	0	(20,40]	Seronegative	NA
30	963.799	576.943	37.1112	35.0835	Positive	Yes	28	0	28	10	0	10	10	7	0	NA	(20,40]	Seropositive	35
31	1589.77	1635.37	137.686	71.2839	Positive	Yes	10	NA	NA	10	10	0	3	NA	0	0	(20,40]	Seropositive	44
32	1161.33	820.186	136.431	113.887	Positive	Yes	20	0	0	20	20	NA	10	10	20	0	(40,60]	Seropositive	49
33	20.5452	22.0061	0.011619	0.339067	Negative	Yes	3	0	3	0	0	0	0	0	0	0	(20,40]	Seronegative	62
34	1776.81	1602.07	65.1131	32.4507	Positive	Yes	21	8	NA	NA	NA	21	NA	NA	NA	0	(40,60]	Seropositive	54
35	1147.77	1105.09	184.603	119.631	Negative	Yes	32	0	32	0	0	4	0	7	0	0	(20,40]	Seropositive	NA
36	119.265	172.96	3.55543	3.59012	None	No	0	0	0	0	0	0	0	0	0	0	(20,40]	Seropositive	NA
37	47.6569	25.3686	11.8514	2.75243	None	No	0	0	0	0	0	0	0	0	0	0	(20,40]	Seronegative	NA
38	15.9376	22.0061	2.928	26.7065	None	No	0	0	0	0	0	0	0	0	0	0	(20,40]	Seronegative	NA
39	2338.21	2542.65	497.899	364.338	Positive	Yes	28	14	28	28	20	1	0	0	NA	1	(40,60]	Seropositive	53
40	1296.82	1134.53	79.1489	44.2383	Positive	Yes	21	0	12	21	2	7	0	21	2.5	7	(20,40]	Seropositive	24
41	26.8891	33.1322	8.59809	8.61629	None	Yes	NA	0	0	NA	0	NA	0	0	NA	0	(20,40]	Seronegative	NA
42	86.3433	127.198	18.3581	18.0304	Negative	Yes	9	0	0	8.5	8.5	8.5	8.5	0	0	NA	(20,40]	Seropositive	75
43	29.8273	39.3103	1.26648	30.516	None	No	0	0	0	0	0	0	0	0	0	0	(20,40]	Seronegative	NA
44	25.3532	26.1066	18.5672	111.713	Positive	Yes	14	2	0	14	0	2.5	0	0	1	0	(20,40]	Seronegative	39
45	1734.92	1657.94	329.881	159.902	Positive	Yes	3	3	0	3	0	0	3	0	0	0	(20,40]	Seropositive	53
46	22.1491	80.0548	56.8084	3.66645	Negative	Yes	2	2	0	0	0	0	0	0	0	0	(40,60]	Seronegative	32
47	901.885	665.247	189.531	174.119	Positive	Yes	10	8	0	8	10	8	8	10	0	0	(20,40]	Seropositive	58
48	1705.34	1914.99	323.561	252.312	Negative	Yes	14	3	5	7	14	3	3	2	0	0	(20,40]	Seropositive	55
49	1860.38	1876.98	205.367	168.058	None	Yes	12	12	0	12	0	0	12	0	0	3.5	(40,60]	Seropositive	NA
50	573.399	486.653	42.9574	41.9771	Positive	Yes	10	4	7	1	4	4	4	1	0	0	(20,40]	Seropositive	49
51	4.45812	16.5391	0.847525	1.48404	Negative	Yes	4	0	0	0	4	4	0	0	0	0	(20,40]	Seronegative	NA
52	2185.54	2563.42	175.147	157.657	Positive	Yes	24	5	24	5	0	5	5	0	0	0	(20,40]	Seropositive	24
53	1118.14	1184.77	23.6338	19.5793	Positive	Yes	35	0	35	3	NA	NA	0	NA	0	0	(20,40]	Seropositive	38
54	7.4302	22.0985	0.33901	79.3026	None	No	0	0	0	0	0	0	0	0	0	0	(40,60]	Seronegative	NA
55	230.478	53.5783	6.61069	7.25808	None	No	0	0	0	0	0	0	0	0	0	0	(0,20]	Seropositive	NA
56	27.5271	43.5715	28.5011	1.25956	None	No	0	0	0	0	0	0	0	0	0	0	(0,20]	Seronegative	NA
57	29.9331	56.497	35.596	6.21052	None	No	0	0	0	0	0	0	0	0	0	0	(0,20]	Seronegative	NA
58	18.7524	43.363	19.0572	12.6455	Positive	Yes	NA	0	0	NA	NA	NA	0	NA	0	0	(20,40]	Seronegative	56
59	17.974	40.3749	8.45103	7.78186	None	No	0	0	0	0	0	0	0	0	0	0	(20,40]	Seronegative	NA
60	27.8102	83.1125	11.8411	26.8374	Negative	No	0	0	0	0	0	0	0	0	0	0	(60,80]	Seronegative	73
61	1018.93	948.149	108.241	45.8431	Positive	Yes	55	45	55	48	3	21	2	21	1	0	(40,60]	Seropositive	56
62	12.3129	29.4646	1.59819	4.76389	Negative	Yes	2	0	0	0	0	0	0	0	2	0	(40,60]	Seronegative	3
63	7.07638	44.4749	1.9372	10.9744	Negative	No	0	0	0	0	0	0	0	0	0	0	(20,40]	Seronegative	40
64	14.5066	55.8716	2.85737	6.48488	Negative	No	0	0	0	0	0	0	0	0	0	0	(40,60]	Seronegative	56
65	7.35944	21.1256	1.88877	31.8882	None	No	0	0	0	0	0	0	0	0	0	0	(20,40]	Seronegative	NA
66	11.8883	28.9782	4.21341	38.3606	None	No	0	0	0	0	0	0	0	0	0	0	(20,40]	Seronegative	NA
67	756.628	522.854	226.357	120.166	Positive	Yes	14	0	14	10	0	0	0	0	0	0	(20,40]	Seropositive	32
68	34.1069	31.4374	0.491915	0.03	Negative	Yes	1	0	0	0	1	0	0	0	1	0	(40,60]	Seronegative	32
69	1065.82	984.006	110.643	23.2946	Positive	Yes	18	0	1	18	0	18	0	0	0	0	(20,40]	Seropositive	25
70	46.3292	44.3525	1.58926	0.03	Positive	Yes	5	5	0	0	0	0	0	0	5	0	(20,40]	Seronegative	47
71	36.199	24.0607	6.2057	0.03	None	No	0	0	0	0	0	0	0	0	0	0	(40,60]	Seronegative	NA
72	26.5918	5.86005	3.74612	124.238	Negative	No	0	0	0	0	0	0	0	0	0	0	(20,40]	Seronegative	62
73	275.168	8.27301	5.52458	0.03	Negative	Yes	3	0	0	0	0	3	0	0	0	0	(40,60]	Seropositive	62
74	1979.11	1534.09	341.692	86.2279	Negative	Yes	16	0	16	0	0	4.5	0	0	2	0	(20,40]	Seropositive	17
75	808.16	335.953	18.6171	4.07147	Negative	Yes	4	4	0	0	4	0	0	0	4	0	(20,40]	Seropositive	38
76	497.069	359.6	5.07051	0.03	Positive	Yes	42	4	42	1	1	1	1	0	1	0	(20,40]	Seropositive	61
77	691.718	816.615	16.8765	20.59	Positive	Yes	14	3	0	0	14	3	0	NA	3	0	(40,60]	Seropositive	34
78	41.4018	55.659	18.9955	0.03	Negative	Yes	NA	0	0	0	0	0	0	0	NA	0	(40,60]	Seronegative	62
79	2598.98	2090.31	1934.51	1669.53	Positive	Yes	35	3	NA	35	0	0	0	NA	0	3	(40,60]	Seropositive	49
80	2870.6	2716.24	997.225	148.172	Positive	Yes	21	12	21	21	NA	10	10	21	0	NA	(40,60]	Seropositive	48
81	1782.31	1555.33	193.587	111.616	Positive	Yes	21	3	14	21	7	18	7	NA	2.5	5	(20,40]	Seropositive	61
82	22.793	18.2696	1.09735	0.03	None	Yes	7	0	0	0	7	7	0	0	7	0	(20,40]	Seronegative	NA
83	1069.04	700.104	18.5414	0.319901	Negative	No	0	0	0	0	0	0	0	0	0	0	(20,40]	Seropositive	61
84	6.77183	17.5802	4.31372	0.03	Negative	No	0	0	0	0	0	0	0	0	0	0	(20,40]	Seronegative	57
85	15.7184	30.7021	5.60026	2.4138	None	Yes	7	0	0	0	7	0	0	0	7	0	(20,40]	Seronegative	NA
86	9.44202	16.1554	5.60026	0.0581638	Negative	Yes	1	0	0	0	0	1	0	0	0	0	(40,60]	Seronegative	62
87	18.4161	23.4402	2.1947	0.75613	None	No	0	0	0	0	0	0	0	0	0	0	(20,40]	Seronegative	NA
88	11.9746	66.4599	7.94632	0.319901	Negative	No	0	0	0	0	0	0	0	0	0	0	(40,60]	Seronegative	38
89	66.2737	87.0965	22.2114	9.98584	Negative	Yes	18	0	0	14	14	14	18	0	14	0	(20,40]	Seronegative	44
90	92.997	164.585	33.8499	3.19219	None	No	0	0	0	0	0	0	0	0	0	0	(20,40]	Seropositive	NA
91	536.634	435.206	36.7185	23.3821	Positive	Yes	14	1	0	14	14	14	14	NA	14	5	(20,40]	Seropositive	45
92	5.22249	15.8294	1.55726	9.82214	None	No	0	0	0	0	0	0	0	0	0	0	(40,60]	Seronegative	NA
93	7.14657	8.8479	21.3098	1.3369	None	No	0	0	0	0	0	0	0	0	0	0	(0,20]	Seronegative	NA
94	1452.95	1304.58	428.246	182.937	Positive	Yes	33	5	0	33	NA	6	6	NA	NA	2	(40,60]	Seropositive	32
95	13.2853	31.7741	20.0804	13.6691	None	No	0	0	0	0	0	0	0	0	0	0	(40,60]	Seronegative	NA
96	1018.39	704.86	820.265	602.997	None	Yes	1.5	1	0	1	0	1	0	0	0	0	(20,40]	Seropositive	NA
97	10.8115	20.2304	6.63883	1.1732	None	No	0	0	0	0	0	0	0	0	0	0	(40,60]	Seronegative	NA
98	11.8193	27.3732	26.6373	0.03	None	Yes	NA	0	0	0	0	NA	0	0	0	0	(40,60]	Seronegative	NA
99	103.9	32.6036	4.26197	64.9625	None	No	0	0	0	0	0	0	0	0	0	0	(40,60]	Seropositive	NA
100	38.1761	40.645	8.11413	2.40097	Negative	Yes	5	0	0	5	5	0	0	0	5	0	(40,60]	Seronegative	11
101	35.2136	49.1243	0.655687	3.92885	None	No	0	0	0	0	0	0	0	0	0	0	(40,60]	Seronegative	NA
102	15.1483	24.7234	0.163922	0.927646	None	No	0	0	0	0	0	0	0	0	0	0	(40,60]	Seronegative	NA
103	18.6299	22.811	0.163922	0.845795	None	No	0	0	0	0	0	0	0	0	0	0	(0,20]	Seronegative	NA
104	12.1247	45.9676	0.163922	0.518391	None	No	0	0	0	0	0	0	0	0	0	0	(0,20]	Seronegative	NA
105	727.484	737.486	0.03	302.113	Positive	Yes	NA	NA	NA	NA	NA	NA	NA	NA	NA	NA	(20,40]	Seropositive	NA
106	20.7067	68.0874	0.327844	2.81022	None	Yes	7	0	0	0	7	0	0	7	0	0	(20,40]	Seronegative	NA
107	1754.39	1793.15	16.72	92.4918	None	Yes	1	1	0	0	0	0	0	0	0	0	(0,20]	Seropositive	NA
108	6.50521	115.921	9.09766	3.92885	None	Yes	1	1	0	0	0	1	0	0	0	0	(0,20]	Seronegative	NA
109	64.258	133.202	0.491765	8.67622	None	Yes	1	1	0	0	0	1	0	0	0	0	(0,20]	Seronegative	NA
110	14.3237	35.9216	2.29491	2.40097	None	Yes	2	0	0	0	0	2	0	0	2	0	(20,40]	Seronegative	NA
111	1588.54	1795.98	188.772	108.87	Negative	No	0	0	0	0	0	0	0	0	0	0	(40,60]	Seropositive	56
112	80.4199	42.6179	0.530109	0.03	Negative	No	0	0	0	0	0	0	0	0	0	0	(20,40]	Seronegative	66
113	16.4104	71.4002	1.40479	0.594171	Negative	Yes	21	0	0	21	14	14	14	14	0	0	(40,60]	Seronegative	66
114	5.89323	68.305	1.56382	0.959815	Negative	No	0	0	0	0	0	0	0	0	0	0	(20,40]	Seronegative	NA
115	25.6582	48.0939	1.88189	1.32546	None	No	0	0	0	0	0	0	0	0	0	0	(20,40]	Seronegative	NA
116	96.7094	272.056	1.72286	2.87944	Negative	Yes	1	0	0	1	0	0	1	0	0	0	(40,60]	Seropositive	62
117	1758.45	1376.71	21.1514	3.83926	Positive	Yes	7	0	0	7	NA	2.5	2.5	0	7	0	(20,40]	Seropositive	54
118	28.7408	30.0521	7.44804	0.594171	Negative	No	0	0	0	0	0	0	0	0	0	0	(20,40]	Seronegative	66
119	6.52789	113.066	0.03	0.0457055	None	Yes	NA	0	0	0	NA	0	0	0	0	0	(20,40]	Seronegative	NA
120	10.1545	77.3788	1.98791	0.776993	Negative	Yes	14	0	0	0	0	14	14	0	14	0	(40,60]	Seronegative	NA
121	1375.57	847.199	67.2974	53.2012	Positive	Yes	10	0	0	7	7	7	0	10	0	0	(20,40]	Seropositive	58
122	26.3835	73.0139	1.32527	1.32546	None	No	0	0	0	0	0	0	0	0	0	0	(20,40]	Seronegative	NA
123	1619.73	1641.22	432.887	232.001	Positive	NA	NA	NA	NA	NA	NA	NA	NA	NA	NA	NA	NA	Seropositive	NA
124	16.1384	51.0303	11.954	0.03	Preexp	NA	NA	NA	NA	NA	NA	NA	NA	NA	NA	NA	NA	Seronegative	NA
125	7.07188	27.6977	10.8142	94.5646	Preexp	NA	NA	NA	NA	NA	NA	NA	NA	NA	NA	NA	(60,80]	Seronegative	NA
126	19.5837	92.1403	27.6187	33.4107	Preexp	NA	NA	NA	NA	NA	NA	NA	NA	NA	NA	NA	(60,80]	Seronegative	NA
127	25.3862	255.549	3.81679	0.822698	Preexp	NA	NA	NA	NA	NA	NA	NA	NA	NA	NA	NA	(40,60]	Seronegative	NA
128	63.254	147.827	14.1274	119.703	Preexp	NA	NA	NA	NA	NA	NA	NA	NA	NA	NA	NA	(20,40]	Seronegative	NA
129	22.6663	256.66	26.797	1.6911	Preexp	NA	NA	NA	NA	NA	NA	NA	NA	NA	NA	NA	(40,60]	Seronegative	NA
130	70.1706	46.6739	NA	NA	Negative	Yes	2.5	2.5	0	0	0	0	2.5	0	2.5	0	(40,60]	Seronegative	64
131	1500.1	1272.62	NA	NA	Positive	Yes	3	0	3	0	0	0	0	0	0	0	(40,60]	Seropositive	29
132	52.4151	154.354	NA	NA	None	Yes	8	1	3	5	0	8	8	0	0	0	(20,40]	Seronegative	NA
133	14.7003	9.17413	NA	NA	None	No	0	0	0	0	0	0	0	0	0	0	(60,80]	Seronegative	NA
134	5.48443	1.8919	NA	NA	None	No	0	0	0	0	0	0	0	0	0	0	(60,80]	Seronegative	NA
135	16.2029	5.64399	NA	NA	Negative	Yes	9	0	0	9	0	9	9	0	9	0	(20,40]	Seronegative	65
136	41.2209	62.5067	NA	NA	Negative	No	0	0	0	0	0	0	0	0	0	0	(0,20]	Seronegative	66
137	897.268	805.442	NA	NA	Positive	Yes	25	6	25	25	0	11	6	0	12	3	(40,60]	Seropositive	71
138	9.09063	117.065	NA	NA	Negative	Yes	14	2	3	14	0	14	14	7	0	5	(20,40]	Seronegative	85
139	19.0578	11.5416	NA	NA	Negative	Yes	5	4	0	5	0	4	0	0	0	0	(20,40]	Seronegative	NA
140	45.1276	22.9353	NA	NA	None	Yes	21	0	0	NA	NA	21	0	21	0	0	(20,40]	Seronegative	NA
141	104.955	207.369	NA	NA	None	Yes	10	10	0	10	0	0	10	0	0	0	(20,40]	Seropositive	NA
142	61.4306	75.6548	NA	NA	None	Yes	10	0	0	10	10	0	0	0	10	0	(20,40]	Seronegative	NA
143	1492.29	1649.95	NA	NA	Positive	Yes	54	1	54	0	3	3	3	0	0	0	(40,60]	Seropositive	51
144	2250.34	2270.91	NA	NA	Positive	Yes	23	8	8	7	19	1	NA	NA	0	3	(40,60]	Seropositive	51
145	67.8917	41.8966	NA	NA	None	Yes	21	0	4	10	21	4	3.5	0	0	0	(40,60]	Seronegative	NA
146	49.4851	68.7848	NA	NA	None	No	0	0	0	0	0	0	0	0	0	0	(20,40]	Seronegative	NA
147	41.3711	49.3374	NA	NA	None	No	0	0	0	0	0	0	0	0	0	0	(20,40]	Seronegative	NA
148	22.9645	16.8686	NA	NA	None	No	0	0	0	0	0	0	0	0	0	0	(20,40]	Seronegative	NA
149	54.186	83.1864	NA	NA	Preexp	NA	NA	NA	NA	NA	NA	NA	NA	NA	NA	NA	(40,60]	Seronegative	NA
150	59.0856	62.9121	NA	NA	Preexp	NA	NA	NA	NA	NA	NA	NA	NA	NA	NA	NA	(40,60]	Seronegative	NA
151	13.5136	34.2032	NA	NA	Preexp	NA	NA	NA	NA	NA	NA	NA	NA	NA	NA	NA	(20,40]	Seronegative	NA
152	6.46702	22.5958	NA	NA	Preexp	NA	NA	NA	NA	NA	NA	NA	NA	NA	NA	NA	(60,80]	Seronegative	NA
153	58.8485	69.4123	NA	NA	Preexp	NA	NA	NA	NA	NA	NA	NA	NA	NA	NA	NA	(40,60]	Seronegative	NA
154	22.1802	18.7266	NA	NA	Preexp	NA	NA	NA	NA	NA	NA	NA	NA	NA	NA	NA	(40,60]	Seronegative	NA
155	11.2218	20.7386	NA	NA	Preexp	NA	NA	NA	NA	NA	NA	NA	NA	NA	NA	NA	(60,80]	Seronegative	NA
156	59.5861	89.6092	NA	NA	Preexp	NA	NA	NA	NA	NA	NA	NA	NA	NA	NA	NA	(60,80]	Seronegative	NA
157	118.619	143.468	NA	NA	Preexp	NA	NA	NA	NA	NA	NA	NA	NA	NA	NA	NA	(40,60]	Seropositive	NA
158	26.4739	46.1975	NA	NA	Preexp	NA	NA	NA	NA	NA	NA	NA	NA	NA	NA	NA	(60,80]	Seronegative	NA
159	79.0794	20.2743	NA	NA	Negative	Yes	63	6	3.5	63	19	0	0	16	0	2	(40,60]	Seronegative	76
160	1562.59	1279.52	NA	NA	None	Yes	14	2	0	4.5	10	0	0	0	14	0	(20,40]	Seropositive	NA
161	23.3656	59.5073	NA	NA	None	Yes	10	0	0	0	10	1.5	0	10	0	0	(40,60]	Seronegative	NA
162	1101.32	856.704	NA	NA	Positive	Yes	7	3	7	7	7	7	7	0	0	1	(20,40]	Seropositive	84
163	843.294	403.706	NA	NA	Positive	Yes	8	0	3	8	0	0	0	0	0	0	(40,60]	Seropositive	82
164	279.28	249.791	NA	NA	None	Yes	2	0	0	0	0	2	0	0	0	0	(0,20]	Seropositive	NA
165	1245.93	1019.05	NA	NA	Positive	Yes	19	9	10	15	19	5	8.5	12	0	4	(40,60]	Seropositive	72
166	18.6503	14.3932	NA	NA	None	No	0	0	0	0	0	0	0	0	0	0	(20,40]	Seronegative	NA
167	59.191	55.8703	NA	NA	None	No	0	0	0	0	0	0	0	0	0	0	(20,40]	Seronegative	NA
168	67.8511	21.7541	NA	NA	Negative	Yes	4	4	0	4	4	4	4	0	4	0	(20,40]	Seronegative	NA
169	191.085	14.5617	NA	NA	None	No	0	0	0	0	0	0	0	0	0	0	(40,60]	Seropositive	NA
170	1155.84	971.505	NA	NA	Positive	Yes	4	2	0	0	3.5	0	0	0	0	0	(20,40]	Seropositive	84
171	1886.06	1922.05	NA	NA	Positive	Yes	18	12	0	18	3.5	18	18	0	0	6	(40,60]	Seropositive	59
172	52.6517	53.8251	NA	NA	Negative	No	0	0	0	0	0	0	0	0	0	0	(20,40]	Seronegative	52

## Sheet: Fig. 2 & E.D.Fig. 3
Subject Nr	Serology group	CD4:CD8 ratio	CD14hiCD16+	CD14-CD16hi	CD14hiCD16-	CD14hiCD16-IL10+	CD14hiCD16-IL1b+	CD14hiCD16-IL6+	CD14hiCD16-TNF+	CD14hiCD16-IL6-TNF+IL1b+	CD14hiCD16-IL6-TNF+IL1b-	CD14hiCD16-IL6+TNF+IL1b+	CD14hiCD16-IL6+TNF+IL1b-	CD14hiCD16-IL6+TNF-IL1b+	CD14hiCD16-IL6+TNF-IL1b-	CD14hiCD16-IL6-TNF-IL1b+	CD3+	CD3+CD4+	CD3+CD8+	CD19+	CD4+Foxp3+	CD3-CD16+CD56+	CD4+CD45RA+CD27+CCR7+_Tn	CD4+CD45RA+CD27+CD62L+_Tn	CD4+CD45RA-CD27+CCR7-_Tem1	CD4+CD45RA-CD27+CD62L-_Tem1	CD4+CD45RA-CD27-CCR7+_Tem2	CD4+CD45RA-CD27-CD62L+_Tem2	CD4+CD45RA-CD27-CCR7-_Tem3	CD4+CD45RA-CD27-CD62L-_Tem3	CD4+CD45RA-CD27+CCR7+_Tcm	CD4+CD45RA-CD27+CD62L+_Tcm	CD4+CD45RA+CD27-CCR7-_Temra	CD4+CD45RA+CD27-CD62L-_Temra	CD8+CD45RA+CD27+CCR7+_Tn	CD8+CD45RA+CD27+CD62L+_Tn	CD8+CD45RA-CD27+CCR7-_Tem1	CD8+CD45RA-CD27+CD62L-_Tem1	CD8+CD45RA-CD27-CCR7+_Tem2	CD8+CD45RA-CD27-CD62L+_Tem2	CD8+CD45RA-CD27-CCR7-_Tem3	CD8+CD45RA-CD27-CD62L-_Tem3	CD8+CD45RA-CD27+CCR7+_Tcm	CD8+CD45RA-CD27+CD62L+_Tcm	CD8+CD45RA+CD27-CCR7-_Temra	CD8+CD45RA+CD27-CD62L-_Temra	CD4+CD69+	CD4+CD69hi	CD4+IFNg+
			%	%	%	%	%	%	%	%	%	%	%	%	%	%	%	%	%	%	%	%	%	%	%	%	%	%	%	%	%	%	%	%	%	%	%	%	%	%	%	%	%	%	%	%	%	%	%
61	positive	1.72444	2.05	0.75	10.8	10.08	83	77.42	74.03	3.8832	0.9168	64.0116	1.3734	8.7788	1.4212	6.31478	63.6	38.8	22.5	11.9	8.37	7.87	28.4	27.9	28.4	11.1	1.03	2.53	7.98	6.53	27.8	45	0.42	0.54	19.5	27.2	19	14	0.82	6.25	15.5	9.17	2.65	7.57	22	13.7	0	0	0
130	negative	0.9375	0.46	0.95	3.32	10.93	68.05	58.27	61.42	6.01394	1.71606	48.1397	1.5603	6.41478	1.52522	7.49433	75	34.5	36.8	9.01	10.1	1.84	11.9	11.5	31.2	14.4	1.26	3.95	11.2	8.53	42	58.6	0.17	0.22	16.7	24.1	27.8	19.7	1.2	1.08	9.68	8.41	7.78	15.8	17.4	12.1	0	0	0
131	positive	0.720117	0.93	0.84	5.39	9.88	80.06	66.95	71.72	8.66223	1.04777	57.188	0.812	5.29516	0.79484	8.87512	62.1	24.7	34.3	8.98	12.6	12.4	13.7	13.3	25.6	11.2	1.73	1.82	6.76	6.74	48.9	63.2	0.41	0.49	19.2	23.1	34	12.3	1.57	2.55	10.3	7.74	14.7	36.4	9.36	8.54	1.42	0.34	0.118
7	positive	0.835017	1.16	0.59	17.1	8.41	84.69	79.95	80.83	6.34523	1.13377	63.4916	1.5624	10.5434	1.67662	4.31713	59.4	24.8	29.7	8.28	9.12	9.51	11.2	9.65	35.5	34.6	3.62	1.51	19	21.3	26.7	27.3	0.24	0.54	16.6	18.4	35.8	29.8	0.56	2.22	21.6	19.1	3.56	9.46	9.21	8.42	0	0.12	0.1
29	negative	2.83429	0.66	0.57	7.71	10.62	74.3	47.4	75.46	10.1631	1.2649	58.7817	0.7313	2.90122	-3.88122	2.49444	69	49.6	17.5	15	6.41	1.45	34.4	31.1	16.3	13.6	3.02	0.53	4.38	6.93	36.1	38.7	0.37	0.84	50.4	51.1	20.6	19.7	13.7	0.15	3.61	3.9	6.26	7.11	1.99	2.47	2.06	0.32	0.07
27	negative	3.18978	0.61	1.46	9.79	5.74	90.84	85.61	83.86	5.11432	0.42168	74.547	0.753	7.52973	1.17027	3.58364	59	43.7	13.7	11.9	6.98	6.97	22	21.5	23.1	7.88	0.79	1.99	5.26	4.09	45.4	60.5	0.11	0.15	35.7	43.4	24.3	14.3	2.4	1.39	9.99	8.64	10.6	20.5	4.88	3.74	1.71	0.33	0.024
17	positive	1.1875	0.83	1.74	6.8	18.85	88.74	78.47	81.79	7.97433	0.98367	68.944	0.556	6.5227	0.580299	5.2768	70.4	34.2	28.8	10.4	6.22	3.37	16.3	15.8	28.3	14.8	1.62	1.65	8.11	8.15	41.7	54.9	0.16	0.21	14	20.6	36	26.6	0.66	2.12	15.8	13.4	5.27	14.4	11	8.39	1.63	0.33	0.064
25	negative	1.08612	1.74	2.23	13.9	4.58	91.4	83.67	82.64	4.41408	0.83192	71.839	0.361	9.22786	0.60214	5.90826	48.2	22.7	20.9	9.7	5.11	10.1	17.4	16.5	18.7	12.4	2.22	2.79	9.88	9.39	48.5	54.5	0.22	0.49	43.5	45.4	17.2	13.1	5.07	1.27	7.81	6.76	17.6	21.6	2.09	1.88	4.62	1.71	0.769
1	positive	4.34545	0.44	0.84	7.5	6.27	88.64	82	78.24	5.22732	0.56068	68.1491	0.18995	10.7943	0.71573	4.5016	60.5	47.8	11	22.7	3.78	6.93	33	31.9	9.52	7.06	0.98	1.07	2.99	2.93	50.2	52.5	0.058	0.11	34.6	37	25.8	18.8	1.76	1.2	8.65	7.5	16	22.8	3.4	2.6	2.8	0.29	0.034
2	positive	4.36207	0.57	0.84	6.43	9.45	86.95	68.66	80.28	14.75	1.05	59.4015	0.1985	5.53042	0.07958	7.17473	63.9	50.6	11.6	10.9	5.81	11.8	39.1	36.7	16.6	9.89	1.85	1.77	6.06	6.22	31.2	37.8	0.31	0.54	37.6	43.5	21.9	17.3	2.83	0.86	8.82	8.02	8.44	12.9	5.44	5.03	0.95	0.4	0.09
133	negative	2.5	0.8	0.98	9.77	3.13	81.33	76.5	72.94	4.95676	1.42624	58.4374	1.4376	12.8236	1.55636	5.1346	62.2	43.5	17.4	7.34	6.22	10.6	15.2	14.3	21.1	12	2.51	3.76	20.6	19.5	35	44	1.8	1.41	1.98	8.99	27.2	17.7	0.58	1.77	19.7	17.5	2.69	12.1	23.5	21.5	0	0	0.059
136	negative	2.74854	0.62	0.59	7.4	9	86.63	71.94	78.33	9.5818	1.6602	59.077	0.9	8.14084	0.27916	9.8504	73.4	47	17.1	7.93	8.62	5.41	40.6	40.2	22.9	9.96	0.98	1.75	6.37	5.64	24.4	37.3	0.22	0.58	50.2	61.3	19	13.2	6.79	0.37	2.31	1.97	4.19	9.91	1.91	1.84	0.73	0.07	0.022
137	positive	1.45185	0.47	0.42	4.04	4.59	79.32	59.39	56.39	7.8537	0.2913	44.235	0.765	9.6118	0.8082	17.6541	68.6	39.2	27	12.9	11.7	4.38	32.3	31.1	23	15.8	1.42	2.64	10.1	8.89	29.1	36.1	0.51	0.72	63.9	68.1	11.2	9.1	5.56	0.76	3.23	2.6	4.77	6.86	2.83	3.41	1.05	0.18	0.22
6	positive	3.19118	1.11	1.21	11.1	0.79	75.36	68.41	65.83	5.1389	1.5381	50.4314	2.1566	11.1807	2.68932	8.51556	58.5	43.4	13.6	12.2	9.23	6.16	31.4	30.7	16.2	5.32	1.51	1.04	3.57	4.1	42.8	53.5	0.43	0.64	21.6	25.1	33.9	23.3	2.21	1.59	13.6	12.2	10	20.5	7.18	7.15	5.57	2.3	0.572
54	negative	1.56957	0.48	0.21	5.83	4.95	85.45	71.43	76.34	10.097	1.293	61.5384	0.7336	6.46988	0.42012	7.25606	64.6	36.1	23	22.5	7.91	2.61	14.6	13.4	17.3	17.8	1.84	6.13	25.5	21.3	35.5	34.9	2.36	1.93	19.5	19.4	23.4	18.5	0.64	3.06	22.7	19.4	10.8	15.6	13.8	12.7	1.9	1.01	0
52	positive	0.923567	1.87	1.28	14.1	2.11	87.09	78.32	76.7	6.63518	0.56182	62.8368	0.7632	11.0771	1.4759	6.52628	63.5	29	31.4	10.1	9.37	1.97	16.3	15.7	27.1	15.2	3.07	1.54	9.51	11.1	40.7	52.3	0.11	0.24	37.8	39.9	24.3	14.8	3.31	1.33	13.6	12.5	10.1	19.5	3.06	3.31	2.26	0.42	0.077
45	positive	2.49068	1.12	0.36	7.67	4.02	80.17	66.57	64.12	7.01038	0.63562	48.3636	0.8364	13.2786	1.2614	11.4997	62.4	40.1	16.1	11.9	4.93	6.37	21.4	20	23.3	14.5	4.36	4.07	13.4	13.8	32	40.5	0.56	0.88	23.2	28.4	33.7	24	4.87	1.48	9.43	8.13	5.68	15.2	6.81	5.88	4.6	0.67	0.072
138	negative	1.41593	0.65	0.51	8.69	3.54	89.91	82.95	80.28	4.6163	0.6607	67.6853	0.6147	12.1661	0.96391	5.45898	56.9	32	22.6	15.6	6.51	10.2	27.3	26.2	18.9	14.9	1.72	2.02	6.68	6.42	42	45.9	0.13	0.16	31.4	35.8	30.6	23.7	2.92	1.09	4.73	3.63	10.1	16.8	5.81	4.06	0	0	0
76	positive	2.5493	0.92	0.71	7.91	1.95	76.2	57.5	71.42	14.8848	1.3952	46.4352	0.2688	6.75333	0.62667	8.19168	52.9	36.2	14.2	21	6.39	6.64	9.96	9.63	32	20.5	2.13	1.87	12.5	12.9	41	52.2	0.087	0.11	26.8	29.6	34.1	24.2	1.93	1.6	13	11.4	13.5	23.3	2.77	2.61	2.3	1.35	0.16
79	positive	4.85321	0.25	0.43	8.08	0.52	84	75.64	70.77	4.68878	0.71322	57.0076	0.6924	13.4993	1.94072	8.74804	65.3	52.9	10.9	12.3	4.77	5.56	51.2	49.5	11.9	8.58	0.47	0.61	2.38	2.26	30.7	33.8	0.12	0.2	46.7	49.7	20.7	18.5	3.3	0.14	2.46	2.32	9.22	11.4	2.9	2.79	0	0.32	0.247
24	negative	2.31977	0.46	0.41	10.6	4.13	82.74	70.69	74.81	6.69772	1.04328	63.5735	0.4265	5.51085	0.27915	6.98116	59.7	39.9	17.2	15.3	8.53	2.19	23.6	22.7	32	16	1.47	2.61	9.59	8.47	29.7	45.4	0.15	0.18	41.8	49.4	23.7	16.7	1.48	1.45	7.04	5.42	5.54	12.4	6	3.91	0.22	0	0.03
59	negative	2.46032	0.95	0.31	7.73	1.99	60.32	49.69	48.43	4.2555	1.1045	37.6216	0.23838	6.61157	1.15843	11.7917	69.7	46.5	18.9	5.82	6.18	4.96	23.3	22.3	27.3	18.6	1.14	2.79	10.1	8.47	35	43.5	0.078	0.17	42.2	45.5	25.9	21.8	2.11	0.73	6.81	6.02	7.61	11.6	4.52	4.03	7.2	2.76	2.7
8	positive	2.97619	0.87	1.16	8.61	1.18	82.34	78.59	69.59	2.37552	0.57948	58.7904	1.3596	15.7055	2.6045	5.4919	53.2	37.5	12.6	12.1	4.45	9.97	19.6	18.5	18.2	13.1	2.63	0.56	5.87	7.99	50.3	55.1	0.24	0.39	20.3	23.3	30.9	24.9	4.09	1.5	10.9	9.62	12.2	18	11.1	10.1	4.82	0.96	0.69
10	positive	3.93077	0.44	0.4	7.81	17.68	88.22	78.63	81.14	4.20508	0.82492	71.618	0.349011	5.18217	0.11783	7.2097	66.2	51.1	13	8.57	7.44	7.49	13.4	13.2	33.8	21.1	1.78	1.54	10.4	10.7	37.7	50.1	0.15	0.14	15.2	19.8	34.1	23.1	1.12	1.54	14.8	13.1	6.4	17.2	13.9	12.6	1.54	0.39	0.56
139	negative	1.85119	0.44	1.77	5.79	6.13	81.38	74.33	76.68	5.62944	1.60056	66.882	1.088	3.32542	0.38458	5.53098	50	31.1	16.8	17.8	6.54	9.71	38.2	38.5	20.1	6.91	0.53	1.61	4.7	3.64	31.7	44.8	0.22	0.27	20.2	30.1	34.6	25.7	0.47	4.64	13.5	8.53	4.17	13	6.43	3.91	0.55	0.17	0.069
140	negative	2.13115	0.45	0.57	5.23	-1.85	83.71	73.76	74.8	11.0119	2.10814	64.1242	2.47978	4.75107	1.17893	3.861	78.3	52	24.4	7.41	5.14	4.94	41.5	40.1	18.6	8.68	0.74	1.22	4.5	4.04	30.7	40.4	0.27	0.39	57.9	63.8	12.8	8.76	3.38	0.56	3.12	2.57	5.09	9.03	4.59	4.08	1.74	0.33	0.54
142	negative	2.07407	0.58	0.43	13	12.76	80.58	76.23	78.57	3.49592	1.41408	65.9255	1.5525	5.5035	1.2015	5.65089	54.9	33.6	16.2	11	3.65	6.67	13.8	12.2	32.9	24.4	1.14	4.89	18.4	14.7	30	38.2	0.43	0.36	31.2	34.8	23.5	17.2	1.7	4.02	12.8	8.87	9.05	15.3	7.23	5.47	0	0	0
143	positive	2.95808	0.46	0.38	4.4	6.2	68.71	56.34	56.571	6.5403	1.1707	41.9868	0.8132	9.0499	1.5001	11.1321	68.3	49.4	16.7	13.2	9.3	5.56	15.3	14.6	33.7	21.6	1.7	1.24	8.23	8.76	37.9	49.7	0.15	0.26	21.3	29.2	27.6	20.1	3.84	1.51	7.37	5.93	9.1	16.5	12.9	7.54	0.4	0.34	1.67
144	positive	1.68783	0.68	1.04	10.9	2.07	63.22	58.3	59.03	5.2212	2.3668	41.184	2.816	8.16686	3.25314	8.68836	58.6	31.9	18.9	11.7	6.82	10.7	12.5	12.3	27.2	14.6	1.52	2.68	9.11	8	47.1	59.5	0.13	0.17	19.3	21.7	44.6	34.6	1.77	1.16	13.6	12.4	9.66	19.4	2.64	2.4	4.39	1.03	0.773
145	negative	1.98958	0.4	0.93	6.45	3.22	66.95	56.02	55.23	5.38021	1.10979	41.5456	1.0224	9.8975	1.4425	10.0822	59.6	38.2	19.2	10.6	5.34	3.74	11.9	11.9	35.4	14.9	0.88	1.43	5.97	5.46	43.5	63.8	0.062	0.084	25.1	32.9	38.3	21.5	3.59	0.7	5.4	4.67	13.4	30	2.02	1.34	0	0	0
146	negative	5.04505	0.46	0.31	5.06	13.78	68.67	54.54	51.91	4.53125	0.933745	42.5397	0.5603	8.53818	0.45182	13.0571	71.8	56	11.1	9.55	3.92	6.42	30	28.5	20.6	11.2	0.91	1.56	4.69	4.05	38.8	47.9	0.22	0.26	35.5	46.2	23.7	13.6	5.56	1.34	4.79	3.48	9.99	19.8	3.28	1.89	0	0.08	0.314
147	negative	3.75833	0.93	1	11.5	3.67	77.05	71.64	71.77	4.3448	1.2312	56.9006	1.6874	8.6958	1.9452	7.0752	60.6	45.1	12	9.66	4.1	6.14	24	21.4	31.2	20.1	1.59	1.99	8.77	8.36	30.2	41	0.26	0.39	28.3	33.5	31.2	23.4	1.5	2.29	7.58	5.14	5.87	13.6	3.71	3.45	0	0	0
148	negative	2.57718	0.24	0.35	9.99	4.33	70.08	54.72	57.23	6.13135	1.29565	42.434	0.855	7.98525	0.66475	13.5329	55.5	38.4	14.9	11.2	5.54	10.4	16.3	14.4	25.9	23.2	2.77	1.16	8.19	9.88	43.3	45.5	0.22	0.31	36.7	37.9	26.1	23.2	5.92	0.51	6.2	5.94	16.5	19.2	0.98	1.11	0	0	0.043
163	positive	6.2515	1.2	0.45	9.22	9.65	74.14	57.91	51.05	4.15167	0.43733	41.1174	0.0826	13.5551	0.2249	15.2958	62.6	52.2	8.35	17.5	7.09	3.53	29.8	26.4	23.4	15.1	2.79	1.91	12.6	13.6	21.1	29.2	1.73	1.68	28.5	29.8	18.3	15.1	3.07	0.4	7.73	7.38	6.27	9.39	9.07	8.81	0	0	0.13
164	positive	1.22545	1.51	1.09	6.84	13.8	70.97	58.59	54.71	4.28386	0.89614	43.2687	0.690347	11.0474	0.52263	12.5108	65.2	33.7	27.5	11.9	5.92	4.14	31.4	27.8	18.3	17.8	1.63	1.23	6.97	7.44	35.8	36.1	0.36	0.49	24.1	28.4	15.8	13.1	0.57	0.14	19.6	19.4	4.43	6.99	15.5	15.4	1.2	0.33	0.05
165	positive	2.7931	1.15	1.07	7.12	3.81	78.36	65.44	61.6	4.60209	0.76791	49.5008	0.3992	12.584	0.616	11.6114	58.1	40.5	14.5	10.5	4.22	8.14	15.1	13.9	33.5	22.3	1.22	1.81	9.38	8.84	37.6	48.5	0.13	0.12	26.2	30.7	32.7	24.3	1.91	0.72	5.24	4.52	11.1	19.3	4.45	3.41	4.5	1.25	0.56
28	positive	1.60494	1.14	1.66	14.3	1.7	64.99	58.37	60.23	7.23387	2.02913	43.4262	2.6738	6.87948	2.82852	7.52329	46.1	26	16.2	14.3	8.76	9.72	61.8	62.7	8.65	3.6	0.6	1.19	3.86	3.3	14.7	19.7	1.69	1.32	44.7	56.1	10.6	6.25	2.73	1.44	3.97	2.54	3.36	7.71	4.7	3.37	5.53	2.24	2.199
168	negative	1.49686	2.51	1.16	11.1	4.87	81.24	70.02	75.96	8.35305	1.14595	60.9692	1.1048	4.91316	0.74684	7.1049	51.8	23.8	15.9	16.1	4.65	6.43	8.66	7.81	34.3	24.9	1.33	7.27	22.5	16.7	30.2	39.2	0.32	0.25	9.48	14.1	29.6	23.4	0.69	1.97	21.2	19	6.19	12.2	15.1	13.3	1.12	0.71	0.236
172	negative	1.13	0.92	1.07	4.4	2.69	83.7	71.84	72.13	5.5126	0.5594	60.8556	0.2444	8.20184	0.25916	9.14463	69.8	33.9	30	12.7	4.66	4.36	8.84	8.76	30.4	18.5	0.93	3.1	15.8	13.7	41.8	53.6	0.11	0.099	8.2	9.69	15	12.2	0.22	6.98	40	32.8	4.04	6.84	25.1	19.1	0	0	0
102	negative	2.41379	0.91	0.75	12.7	0.91	63.87	75.18	62.16	3.02218	1.18582	43.5488	6.0512	13.2308	10.1322	4.0052	61.6	42	17.4	11.5	8.13	1.13	21.8	21.9	17.6	5.81	0.7	1.34	4.95	4.35	52.5	64.1	0.065	0.065	35.4	39.7	22.5	14.9	1.06	1.66	14.7	13	11.5	18.9	5.79	4.81	0.88	0.39	0.155
[truncated: 46 more columns]

## Sheet: Fig. 3 & E.D.Fig. 4
Subject Nr	Serology group	mSpike IgG (AUC)	mRBD IgG (AUC)	IL33 (scaled pg/ml)	IL6 (scaled pg/ml)	IFNa2 (scaled pg/ml)	IL23 (scaled pg/ml)	CD14hiCD16-IL6+IL1b+ (scaled %)	CD4CD69 (scaled %)	CD4+ST2L+ (scaled %)	CD8+ST2L+ (scaled %)	CD19+ST2L+ (scaled %)	CD11c++ST2L+ (scaled %)	CD14hiCD16-ST2L+ (scaled %)	sST2 (scaled pg/ml)	sIL33 (scaled pg/ml)
61	Seropositive	0.183244	0.132223	-1.18391	-0.642849	-0.480421	-0.807991	0.0260739	-0.863568	NA	NA	NA	NA	NA	1600	0
130	Seronegative	-0.781688	-0.772237	-0.102347	-0.642849	-0.480421	-0.807991	-0.726284	-0.863568	NA	NA	NA	NA	NA	1901.79	0
131	Seropositive	0.672624	0.457774	0.378345	-0.532454	-0.416251	-0.807991	-1.08261	-0.138931	NA	NA	NA	NA	NA	4439.29	9.14347
7	Seropositive	-0.287654	-0.24601	-0.623098	-0.630462	-0.444963	-0.807991	0.587658	-0.863568	NA	NA	NA	NA	NA	4878.57	16.2333
29	Seronegative	-0.817535	-0.776992	-1.18391	-0.642849	-0.453388	-0.807991	-1.84449	0.187666	0.7	0.8	25	7.56	5.58	2717.86	328.967
27	Seronegative	-0.797229	-0.778309	-0.863444	-0.603833	-0.480421	-0.386306	-0.371447	0.00905796	NA	NA	NA	NA	NA	1375	919.722
17	Seropositive	0.405056	0.37821	1.29967	-0.635936	-0.410897	-0.505628	-0.691938	-0.0317666	NA	NA	NA	NA	NA	2001.79	108.648
25	Seronegative	-0.82684	-0.801293	-1.18391	-0.595895	-0.201291	1.75628	0.168989	1.49405	0.98	1.33	25.5	9.89	6	3844.64	716.4
1	Seropositive	1.81802	2.26671	1.70025	-0.250588	-0.372819	-0.18567	0.667505	0.565293	0.69	1	13.8	1.93	2.54	3335.71	145.644
2	Seropositive	1.04069	1.10086	-0.703213	-0.515455	-0.361576	0.787043	-1.00774	-0.378776	0.91	1.18	30.5	2.38	10.9	4091.07	0
133	Seronegative	-0.838105	-0.809861	-0.342694	-0.586403	-0.480421	-0.419033	1.31336	-0.863568	NA	NA	NA	NA	NA	4375	16.7904
136	Seronegative	-0.811132	-0.756352	-0.422809	-0.603816	-0.471553	-0.0785503	-0.176959	-0.491043	0.89	1.18	25.9	3.29	6.34	2341.07	39.9637
137	Seropositive	0.0595097	-0.0109564	-0.264982	-0.59428	-0.463483	1.20944	0.291179	-0.327745	0.83	1.03	27.4	13.6	17.6	1576.79	477.674
6	Seropositive	1.83052	2.02402	1.74031	1.96049	3.52465	2.09412	0.790481	1.97884	0.74	0.82	25	3.27	2.34	4951.79	38.5348
54	Seronegative	-0.845499	-0.796894	0.378345	-0.642849	-0.480421	-0.807991	-0.708749	0.106016	1.11	1.26	18.6	5.56	3.11	2053.57	0
52	Seropositive	1.36975	1.75285	-0.542982	-0.642849	-0.453568	-0.807991	0.757516	0.289727	0.94	1.14	32.9	5.23	6.96	6719.64	22.548
45	Seropositive	0.911439	0.844366	0.899095	-0.568928	-0.321535	-0.807991	1.45815	1.48385	0.92	1	23.8	3.82	11.6	3073.21	935.05
138	Seronegative	-0.84381	-0.701613	0.178057	-0.642849	-0.480421	-0.807991	1.10409	-0.863568	0.41	0.56	23	5.24	3.49	1825	0
76	Seropositive	-0.347512	-0.458274	1.37979	1.06827	0.0929835	0.98296	-0.61854	0.310139	0.65	0.73	21.8	2.71	1.92	2292.86	0
79	Seropositive	1.79023	1.27817	-1.18391	1.25096	1.18511	1.2483	1.52838	-0.863568	1.59	2.3	26.1	5.38	2.83	2521.43	0
24	Seronegative	-0.83628	-0.791721	-0.823386	-0.509363	-0.429808	-0.807991	-1.01396	-0.7513	0.94	1.2	16.4	3.1	2.53	3305.36	0
59	Seronegative	-0.834775	-0.778557	0.137999	1.12378	1.31954	0.697885	-0.663655	2.81065	1.17	1.54	21.1	17.4	10.8	2417.86	54.4515
8	Seropositive	1.8955	1.44791	1.05933	1.33937	1.31407	0.0348387	2.23052	1.59611	0.67	0.98	30.4	3.17	3.81	2350	0
10	Seropositive	1.40589	1.26096	0.338287	0.0929733	-0.144692	-0.642218	-1.11857	-0.0776943	0.84	0.97	18.6	4.01	3.12	3228.57	286.855
139	Seronegative	-0.833673	-0.807486	-0.903501	-0.603825	-0.480421	-0.297487	-1.70948	-0.582899	0.6	0.72	19.7	1.07	1.83	3035.71	5.79086
140	Seronegative	-0.807158	-0.796054	-1.18391	-0.117088	-0.199175	0.183734	-1.25577	0.0243672	0.6	0.82	23.9	1.84	2.92	2796.43	0
142	Seronegative	-0.790577	-0.74316	-0.943559	-0.642849	-0.480421	-0.807991	-1.0163	-0.863568	0.89	1.34	14.7	3.33	1	1025	364.57
143	Seropositive	0.664677	0.836346	0.178057	2.11913	0.264649	1.13299	0.112352	-0.659445	1.17	1.77	13.4	2.48	1.62	1973.21	0
144	Seropositive	1.43565	1.45937	0.338287	2.97096	1.88908	0.551104	-0.168678	1.37668	0.91	1.21	14.4	5.96	2.11	5048.21	1015.49
145	Seronegative	-0.784006	-0.77703	-0.703213	-0.642849	-0.470896	-0.328033	0.382104	-0.863568	1.1	1.48	18.9	2.51	1.57	1408.93	109.549
146	Seronegative	-0.802727	-0.750053	-1.18391	-0.0972983	-0.221177	-0.807991	-0.0505043	-0.863568	0.74	0.8	12.7	3.94	4.07	1733.93	74.4831
147	Seronegative	-0.810979	-0.769565	-1.18391	-0.642849	-0.480421	-0.807991	-0.000341176	-0.863568	1.01	1.18	16.1	2.01	1.07	1042.86	840.972
148	Seronegative	-0.829699	-0.802141	-0.462867	-0.574167	-0.480421	-0.503456	-0.226476	-0.863568	0.82	1.02	13.5	3.59	1.31	4319.64	271.491
163	Seropositive	0.00461554	-0.414023	-0.292221	-0.296441	-0.406026	-0.50223	1.54615	-0.863568	0.93	1.44	10.5	4.67	5.11	1696.43	36.9914
164	Seropositive	-0.569014	-0.568447	0.578633	1.11893	-0.480421	0.816398	0.748055	-0.251199	0.88	0.88	21.8	2.41	1.7	3889.29	17.3489
165	Seropositive	0.414121	0.203362	1.33973	0.688057	-0.225785	1.29856	1.23709	1.43282	0.85	1.16	12.9	4.04	1.25	2360.71	305.207
28	Seropositive	1.61555	1.82046	2.66163	2.21373	3.51718	3.30402	-0.578392	1.95843	0.56	0.78	15.9	1.74	1.53	3071.43	0
168	Seronegative	-0.784048	-0.797239	-0.342694	-0.640191	-0.464065	-0.807991	-1.20418	-0.292023	0.84	1.1	28.2	2.72	1.14	3841.07	1011.51
172	Seronegative	-0.799506	-0.765062	0.658749	-0.642849	-0.480421	-0.807991	-0.157546	-0.863568	1.06	1.29	19.3	2.66	1.22	4589.29	985.264
102	Seronegative	-0.837649	-0.79426	1.37979	-0.561724	-0.409267	-0.129192	1.44294	-0.414497	0.64	0.76	19.7	2.4	1.6	2057.14	4.77006
